# Supplementary material for: Temporal Evolution of CO2 Conversion over Kaolin-Supported Ni, Ni–Ce and Fe–Cu Catalysts Under Dielectric Barrier Discharge Conditions
Source: Materials (Basel). 2026 Jun 26;19(13):2747. doi: 10.3390/ma19132747 (PMC13362766; doi:10.3390/ma19132747)
Supplement: Supplementary file 1 [file materials-19-02747-s001.zip]

Archive with 1 entries (1 files):
- materials-4335850-supplementary.pdf
